# Supplementary material for: Predictors of sexual violence among female students in higher education institutions in Ethiopia: A systematic review and meta-analysis
Source: PLoS One. 2021 Feb 19;16(2):e0247386. doi: 10.1371/journal.pone.0247386 (PMC7894927; doi:10.1371/journal.pone.0247386)
Supplement: S2 File — (XLSX) [file pone.0247386.s002.xlsx]

## Sheet: Sheet1
Year of Publication	Study year	Authors	Authors(year)	Response rate	Regions	Study design	Study setting	Study area	samplesize	sexual violence	with in 12 months	Rape	Type of violence	Prevalence	AOR Residence	Lower Residence	Upper CI Residenc	AOR Alcohol drinking	Lower CI Alcohol drinking	Upper CI Alcohol drinking	AOR Witnessed Maternal violence	Lower CI Witnessed Maternal violence	Upper Witnessed Maternal violence	AOR Ever had a boy friend	Lower Ever had a boy friend	Upper Ever had a boy friend	AOR Having multiple sexual partner	Lower Having multiple sexual partner	Upper Having multiple sexual partner
2015	2013	Henok A, etal	Henok A, etal, (2013)	94.4	SNNPR	cross-sectional	University	Mizan-Tepi University	570	378	359	118	sexual harassment	66.3158				3.27	1.51	7.11
2014	2012	Bekele T, etal	Bekele T, etal, (2012)	98.8	Oromia	cross-sectional	University	Ambo University	590	451	258	77	sexual coercion	76.4407	0.65	0.08	0.89	1.63	1.53	6.5	5.77	2.96	11.23	0.71	0.35	4.9	4.23	1.1	16.23
2014	2012	Takele T, etal	Takele T, etal, (2012)	96.6	Oromia	cross-sectional	University	Madawalabu University	397	163	101	27	sexual violence	41.0579				4.16	1.39	12.66				1.41	0.46	4.3
2008	2006	Arnold D, etal	Arnold D, etal, (2006)	100	SNNPR	cross-sectional	College	Awassa college	1330	616	394		sexual violence	46.3158	1.61	1.13	2.29				2.36	1.65	3.36
2013	2012	Shimekaw B, et al	Shimekaw B, et al, (2012)	99.1	Amhara	cross-sectional	College	Bahir Dar College	536	200		34	sexual violence	37.3134	4.5	1.67	12.16										2.64	0.94	7.38
2017	2015	Adinew YM, etal	Adinew YM, etal, (2015)	95.4	SNNPR	cross-sectional	University	Wolaita Sodo University	462	210	113	71	sexual violence	45.4545	2.12	1.03	2.51	2.52	1.08	2.55	1.98	1.82	3.12	1.89	1.42	2.99
2015	2013	Benti T, etal	Benti T, etal, (2013)	99.6	Oromia	cross-sectional	College	Nekemet College	562	232	179	117	sexual coercion	41.2811										1.21	0.46	3.21	1.05	0.39	2.82
2019	2018	Kassa S, etal	Kassa S, etal, (2018)	97.8	Amhara	cross-sectional	University	Wollo University	402	240	137	55	sexual coercion	59.7015				1.25	0.71	2.18	2.5	1.17	5.37	1.64	0.82	3.26
2015	2013	Sendo EG, etal	Sendo EG, etal, (2013)	100	SNNPR	cross-sectional	University	Hawassa University	336	48		48	sexual coercion	14.2857	4.17	1.53	8.36							5.07	1.59	7.12
2015	2014	Bekele T, etal	Bekele T, etal, (2014)	97.9	Oromia	cross-sectional	University	Madawalabu University	605	399		66	sexual harassment	65.9504				1.47	0.7	3.07	5.77	2.96	11.2	4.78	2	11.27
